# Supplementary material for: Characterisation of a large, single-centre cohort of patients with Becker muscular dystrophy to inform standardised care guidelines
Source: J Neurol. 2025 Jun 7;272(7):448. doi: 10.1007/s00415-025-13126-9 (PMC12145297; doi:10.1007/s00415-025-13126-9)
Supplement: Supplementary file 2 — Supplementary file2 (ODS 7 KB) [file 415_2025_13126_MOESM2_ESM.xlsx]

## Sheet: Sheet1
DMD-gene variant	Location	# of patients	Population frequency	Prediction	ACMG classification	Previous reports	Muscle biopsy performed	cDNA analysis performed	Previous reports on cDNA analysis
c.1602G>C (p.Lys534Asn)	Exon 13, last nucleotide	1	Absent	In-frame skipping of exon 13. Splice donor loss score (splice AI score) 0.96	VUS	LOVD - No entries ClinVar - No entries	No	No	No. Missense variants in the same locus with substitution of a different nucleotide (c.1602G>A and c.1602G>T) are reported as LP/P. For these variants, cDNA analyses were previously published, revealing in-frame skipping of exon 13a
c.1812+1G>A	Intron 15, first nucleotide	4 (same family)	0.00004 (15 hemizygotes)	In-frame skipping of exon 15. Splice donor loss score (splice AI score) 0.97	LP	LOVD – 9 entries (P/LP) ClinVar – 13 entries (12P, 1LP) Publications- 9	Yesb	No	No
c.31+1G>T	Intron 1, first nucleotide	1	0.0001 (0 hemizygotes)	Splice donor loss score (splice AI score) 0.94	P	LOVD – 34 entries (2 LP, 32 P) ClinVar – 10 entries (10P)	No	No	Yesd
c.3432+2036A>G	Intron 25	1	Absent	Splice acceptor gain score (splice AI score) 0.72	LP	LOVD – 4 entries P ClinVar – 5 entries Publications - 2	Yesb	Yes, detected both wild-type and a mutant transcript: insertion of a pseudoexon (207 bp) between exons 25 and 26, predicted to result in a nonsense mutation and subsequent truncated dystrophin protein (p.Gln1144ins11X).	Yese
c.4071G>C (p.Glu1357Asp)	Exon 29, last nucleotide	2 (same family)	Absent	In-frame skipping of exon 29. Splice donor loss score (splice AI score) 0.78	VUS	LOVD – 3 entries (2 VUS, 1 P) ClinVar – 1 entry (VUS)	Yesb	No	No
c.831G>A (p.Gln277Gln)	Exon 8, last nucleotide	5 (two families)	Absent	Splice donor loss score (splice AI score) 0.88	LP	LOVD – 5 entries (1 P, 4 VUS) ClinVar – 2 entries (VUS) Publications - 2	Yesb	Yes, production of four transcripts: two in-frame (insertion of 60 bp and deletion of 105 bp), and two out-of-frame (exon 8 deletion and 5 bp insertion).	No
c.9563+5G>T	Intron 65	1	Absent	Splice donor loss score (splice AI score) 0.98	VUS	LOVD - No entries ClinVar - No entries	Yesc	Yes, production of a normal wild-type cDNA and a mutant transcript with the last 4 nucleotides of exon 65 deleted (r.9560_9563del, p.Asp3187fs), due to cryptic donor splice site activation in exon 65.	No. Same locus but different variant (c.9563+5G>C) described in the literature and reported as P in LOVDf
c. 676_678delAAG (p.Lys226del)	Exon 8	1	Absent	In-frame aminoacidic deletion	LP	LOVD – 13 entries (P) ClinVar – 3 entries (P) Publications - 3	Yesb	No	No
c.10454delT (p.Leu3485fs)	Exon 74	2 (same family)	Absent	Frame-shift small deletion	P	LOVD – 22 entries (1 LP, 22 P) ClinVar – 5 entries (P) Publications – 7	Yesb	No	No
a) Jones HF, et al. Neuromuscul Disord. 2019 Dec;29(12):913-919. doi: 10.1016/j.nmd.2019.09.013. Hagiwara Y, et al. Am J Hum Genet. 1994 Jan;54(1):53-61. PMID: 8279470.
b) Dystrophin expression consistent with BMD-reduced or abnormal dystrophin expression on Western blot and/or immunofluorescence in at least one member per family in cases involving different families.
c) Normal dystrophin expression on Western blot and immunofluorescence.
d) Jelena Milasin, et al. Human Molecular Genetics, Volume 5, Issue 1, January 1996, Pages 73–79, https://doi.org/10.1093/hmg/5.1.73
e) Tuffery-Giraud S, et al. Hum Mutat. 2003 Jun;21(6):608-14. doi: 10.1002/humu.10214.
f) Juan-Mateu J, et al. PLoS One. 2013;8(3):e59916. doi: 10.1371/journal.pone.0059916.
ACMG: American College of Medical Genetics and Genomics. VUS: variant of uncertain significance. LP: likely pathogenic. P: pathogenic.
